# Supplementary material for: Generalized contrast-to-noise ratio applied to short-lag spatial coherence ultrasound differentiates breast cysts from solid masses
Source: Radiol Adv. 2025 Oct 24;2(6):umaf037. doi: 10.1093/radadv/umaf037 (PMC12709606; doi:10.1093/radadv/umaf037)
Supplement: umaf037_Supplementary_Data [file umaf037_supplementary_data.zip]

Archive with 11 entries (11 files):
- 547727924_126309803_1759113689723.pdf
- 547727930_126309822_1758817705839.pdf
- 547727922_112307645_1759138853646.pdf
- 547727919_126309686_1758956832453.pdf
- 549186965_136461308_1759860165845.pdf
- 547727923_126309792_1758902353969.pdf
- 547727931_126308916_1758799950778.pdf
- 547727917_126309651_1758805616726.pdf
- 549186967_126309731_1760728117033.pdf
- SupplementaryMaterial.pdf
- 547727928_126309708_1758812857291.pdf
